# Supplementary material for: The endogenous cellular protease inhibitor SPINT2 controls SARS-CoV-2 viral infection and is associated to disease severity
Source: PLoS Pathog. 2021 Jun 28;17(6):e1009687. doi: 10.1371/journal.ppat.1009687 (PMC8270430; doi:10.1371/journal.ppat.1009687)
Supplement: S1 Table — The 344 genes are likely to represent response genes upon infection, which we filter out of our permissivity signature. (XLSX) [file ppat.1009687.s007.xlsx]

## Sheet: S1_Table
TMSB4X
S100A6
KRT19
PMEPA1
ERBB2
KRT7
KRT8
FTH1
ANXA2
CD24
MIEN1
IFI6
PSMD3
SERPINA3
RPL19
CD59
HSPA1A
CTSD
EPCAM
MT-CO2
S100A16
C19orf33
FTL
ANXA11
PTMA
S100A10
HLA-B
TPM1
PGAP3
EREG
B2M
MT-ATP6
NEAT1
CYBA
GSTP1
SQSTM1
GPX1
CD44
APOL1
IER3
S100A11
TESC
HLA-C
PPDPF
TAPBP
DCDC2
TINAGL1
TOP2A
SYNE2
DSG2
SEPW1
PSAP
EZR
CFB
MGST1
SLC25A39
CST6
CD151
EPS8L2
LAMA5
SEC62
DMKN
MALAT1
GNAS
SPOCK2
ACTB
LGALS4
CANX
MT-CO1
IGFBP3
PLSCR1
H2AFY
LAD1
OCIAD2
MBOAT7
LASP1
NUCKS1
SSR4
RPN1
TSPAN3
KDELR2
RASSF7
ABHD2
CISD3
SOX4
SDC1
TM4SF4
CD63
DHCR24
SERP1
ELF3
SPATS2L
PSMB3
TALDO1
TAGLN2
MT-ND4
PPP1R14B
CHCHD2
CD81
CXCL8
TSTA3
GSDMD
TUBA4A
GPAA1
RPS24
NAPRT
ST3GAL1
CXCL1
SMIM22
DSP
AP1S3
RARRES3
CSN3
CTSH
KRT18
TMEM70
ASNS
SMCHD1
PGAM1
FOXD1
SBDS
FGF5
LAPTM4B
HNRNPR
TPI1
RPL37A
PSMC4
RPL13
RAP1B
HNRNPM
PHLDA1
TBCB
EIF3K
AURKAIP1
ARPC1A
BIRC5
RPLP0
ATP5B
PCNA
RPL14
UQCRFS1
CCDC88A
MYL12A
GADD45GIP1
NDUFB9
COX6B1
H2AFZ
DNAJC2
PRAME
RPSA
HIST1H4C
RPL41
PLAUR
PRR11
EIF3G
COX7A2
CDC20
NUDC
RPS28
PTMS
TCEA1
SET
NACA
PFN1
TPX2
C14orf2
STRAP
EEF1A1
STMN1
RPL18A
SLIRP
RPL6
ANP32B
BOD1L1
ID3
EIF3H
TACC3
RPL3
UBA52
FBL
WBSCR22
KPNB1
CAPNS1
MRFAP1
RPL11
RPL22
MT-ND1
NPM1
TXNRD1
CCT2
TUBA1C
MDH2
RPS15
CYR61
PA2G4
RPS25
LYAR
ACTG1
ENO1
RPS19
MT2A
MYBL1
LDHB
HMGN2
RPL35
PSMB7
RPS4X
HSP90AA1
TWF1
ATP5I
PEG10
AKAP12
RPL7A
C1QBP
PSMB6
SNRPD2
NOP56
RPS16
UBB
GAPDH
TUBA1B
G0S2
BIRC3
MCM7
RPL30
ERRFI1
PABPC1
VIM
RPL7
RPS20
FKBP2
SF3B5
RPS3A
ORAI2
PSMC2
TCEAL4
SLC39A7
EIF5A
RPL12
TXNIP
ERAP2
COX7C
RPL39
APOL2
MT-ND2
MT-RNR2
HLA-E
PPIB
UTRN
PSMA5
NBEAL2
CENPE
AP2M1
EEF1A2
AKR1C3
SNRPG
LMAN2
MT-CO3
PRR13
INHBA
UBE2C
ANLN
ITGB1
SOX9
LAMB2
RACK1
SYNGR2
EBNA1BP2
COX4I1
MX1
PSMD14
TIMM13
HSPG2
NDUFA11
ISG15
ATRX
DDX52
NDUFB2
TRIP12
2009-09-01
BCAP31
RPS5
RPS11
MICALL2
CSTB
SP110
PXN
RALBP1
SRPRB
IFI27
INF2
GARS
YBX1
SUGP2
EIF4EBP1
PKM
MYO1C
TMED3
ESF1
MT-ATP8
VAT1
TFRC
ATP5F1
C6orf62
NGRN
TUBB4B
CBX6
UQCC3
ATP6V0C
ATP5L
GADD45A
CACNG8
GLO1
TPD52L2
SNRPF
TKT
TPM4
RANBP1
ACTN4
MT-ND6
SELT
RPL31
RPN2
QSOX1
TSPO
RTN3
DBI
PPP1CA
CDK5RAP3
UQCRH
MRPL23
UQCRQ
RSF1
TCEB2
PSMA7
RPL34
PRPF4B
MIF
P4HB
EEF1B2
C11orf31
PRDX5
NDUFV1
SRRM2
